# Supplementary material for: Association of Hepatitis C Virus Replication with the Catecholamine Biosynthetic Pathway
Source: Viruses. 2021 Oct 23;13(11):2139. doi: 10.3390/v13112139 (PMC8624100; doi:10.3390/v13112139)
Supplement: Supplementary file 1 [file viruses-13-02139-s001.zip]

Archive with 1 entries (1 files):
- viruses-1422009-supplementary.pdf
